# Supplementary material for: Dependence on Nitrogen Availability and Rhizobial Symbiosis of Different Accessions of Trifolium fragiferum, a Crop Wild Relative Legume Species, as Related to Physiological Traits
Source: Plants (Basel). 2022 Apr 22;11(9):1141. doi: 10.3390/plants11091141 (PMC9099520; doi:10.3390/plants11091141)
Supplement: Supplementary file 1 [file plants-11-01141-s001.zip]

Archive with 1 entries (1 files):
- plants-1674526-supplementary.pdf
